# Supplementary material for: Conserved infections and reproductive phenotypes of Wolbachia symbionts in Asian tortrix moths
Source: Environ Microbiol Rep. 2023 Dec 9;16(1):e13219. doi: 10.1111/1758-2229.13219 (PMC10866051; doi:10.1111/1758-2229.13219)
Supplement: Supplementary file 1 — TABLE S1: Wolbachia infection status of the field‐collected tortricids. [file EMI4-16-e13219-s001.xlsx]

## Sheet: Table S1
Table S1 Wolbachia infection status of the field-collected tortricids
Species	Sampling location	Sex	Individuals	Wolbachia strains					Infection status								WOwHm-t76
				Wolbachia (wsp universal)	wHm-a (total)	wHm-b (total)	wHm-c (total)		ABC*	AB	BC	CA	A	B	C	NI*	Hm-oscar
Acleris roscidana	Jouetsu, Japan	Male	1	1	1	0	1		0	0	0	1	0	0	0	0	0
Acleris sp.1	Masutomi, Japan	Female	1	0	0	0	0		0	0	0	0	0	0	0	0	0
Acleris sp.2	Jouetsu, Japan	Male	1	1	1	1	1		1	0	0	0	0	0	0	0	0
Adoxophyes dubia	Sera, Japan	Male	1	1	1	1	1		1	0	0	0	0	0	0	0	0
Adoxophyes honmai	Fuchu, Japan	Male	10	10	10	10	10		10	0	0	0	0	0	0	0	0
		Female	10	10	10	10	10		10	0	0	0	0	0	0	0	0
	Urabu, Yonaguni-Is, Japan	Male	1	1	1	0	1		0	0	0	1	0	0	0	0	0
	Nago, Japan	Male	8	8	0	8	8		0	0	8	0	0	0	0	0	0
		Female	3	3	0	3	3		0	0	3	0	0	0	0	0	0
Adoxophyes orana	Iwate, Japan	Female	1	1	1	1	1		1	0	0	0	0	0	0	0	0
	Otaki, Japan	Male	1	1	0	0	1		0	0	0	0	0	0	1	0	0
	Kashiwazaki, Japan	Male	1	1	1	1	1		1	0	0	0	0	0	0	0	0
Adoxophyes sp.1	Pagilaran, Indonesia	Male	5	5	4	5	2		2	2	0	0	0	1	0	0	0
Aethes sp.2	Jouetsu, Japan	Male	1	1	1	1	0		0	1	0	0	0	0	0	0	0
Aleimma loeflingiana	Jouetsu, Japan	Male	1	1	1	1	0		0	1	0	0	0	0	0	0	0
Archips audax	Otaki, Japan	Male	1	0	0	0	0		0	0	0	0	0	0	0	1	0
	Ishigaki-Is., Japan	Male	1	0	0	0	0		0	0	0	0	0	0	0	1	0
Archips semistructa	Nago, Japan	Male	3	3	0	3	3		0	0	3	0	0	0	0	0	0
	Urabu, Yonaguni-Is. Japan	Male	4	2	2	0	2		0	0	0	2	0	0	0	2	0
Archips fuscocupreana	Hatchimanyama, Japan	Female	1	1	1	0	1		0	0	0	1	0	0	0	0	0
	Nago, Japan	Male	3	3	0	3	3		0	0	3	0	0	0	0	0	0
Archips machlopis	Pagilaran, Indonesia	Male	7	4	4	4	2		2	2	0	0	0	0	0	3	0
		Female	3	3	3	3	3		3	0	0	0	0	0	0	0	0
Archips nigricaudana	Otaki, Japan	Male	2	1	1	0	1		0	0	0	1	0	0	0	1	0
Archips oporana	Mt. Takao, Japan	Male	10	10	10	9	10		9	0	0	1	0	0	0	0	0
	Mt. Sazikiyama, Japan	Male	1	1	1	1	1		1	0	0	0	0	0	0	0	0
Archips sp.1	Hinoemata, Japan	Female	1	1	0	1	0		0	0	0	0	0	1	0	0	0
Archips peratrata	Yakushima-Is., Japan	Male	2	2	0	2	0		0	0	0	0	0	2	0	0	0
		Female	2	2	0	2	0		0	0	0	0	0	2	0	0	0
	Kashiwazaki, Japan	Male	1	1	1	0	1		0	0	0	1	0	0	0	0	0
Archips sp.2	Sera, Japan	Male	6	6	5	5	5		3	1	1	1	0	0	0	0	0
Archips sp.3	Mitsumine, Japan	Female	1	1	1	1	1		1	0	0	0	0	0	0	0	0
Archips sp.4	Nago, Japan	Male	1	1	0	1	1		0	0	0	1	0	0	0	0	0
		Female	1	1	0	1	1		0	0	0	1	0	0	0	0	0
Archips sp.5	Pagilaran, Indonesia	Male	4	4	4	4	3		3	1	0	0	0	0	0	0	0
		Female	1	1	1	1	1		1	0	0	0	0	0	0	0	0
Archips xylosteana	Otaki, Japan	Male	1	1	1	0	1		0	0	0	1	0	0	0	0	0
Argyrotaenia liratana	Jouetsu, Japan	Male	1	1	0	0	1		0	0	0	0	0	0	1	0	0
Cerace xanthocosma	Sera, Japan	Female	1	1	1	1	1		1	0	0	0	0	0	0	0	0
Cerace sp.1	Pagilaran, Indonesia	Male	1	1	1	1	1		1	0	0	0	0	0	0	0	0
		Female	1	1	1	1	1		1	0	0	0	0	0	0	0	0
Cerace sp.2	Bao Loc, Vietnam	Male	1	1	0	0	1		0	0	0	0	0	0	1	0	0
		Female	1	1	0	0	1		0	0	0	0	0	0	1	0	0
Choristoneura adumbratana	Mt. Takao, Japan	Female	1	0	0	0	0		0	0	0	0	0	0	0	1	0
Choristoneura diversana	Otaki, Japan	Male	5	2	1	1	2		1	0	0	0	0	0	1	3	0
	Fuchu, Japan	Male	6	6	0	0	6		0	0	0	0	0	0	6	0	0
Choristoneura longicellana	Mt. Takao, Japan	Female	1	1	0	0	1		0	0	0	0	0	0	1	0	0
	Kashiwazaki, Japan	Male	4	4	4	0	4		0	0	0	4	0	0	0	0	0
		Female	5	5	5	1	5		1	0	0	4	0	0	0	0	0
Choristoneura sp.1	Sera, Japan	Male	1	1	1	1	0		0	1	0	0	0	0	0	0	0
Choristoneura sp.2	Jouetsu, Japan	Male	1	1	1	1	0		0	1	0	0	0	0	0	0	0
Choristoneura sp.3	Pagilaran, Indonesia	Male	8	8	7	8	7		7	0	0	0	0	1	0	0	0
		Female	2	2	2	2	2		2	0	0	0	0	0	0	0	0
Choristoneura sp.4	Pagilaran, Indonesia	Male	29	24	8	18	3		3	5	0	0	3	13	0	5	0
		Female	5	5	4	5	4		4	0	0	0	0	1	0	0	0
Clepsis rurinana	Jouetsu, Japan	Male	1	1	1	0	1		0	0	1	0	0	0	0	0	0
Clepsis sp.	Pagilaran, Indonesia	Male	1	1	1	1	1		1	0	0	0	0	0	0	0	0
Diadelomorpha sp.	Pagilaran, Indonesia	Male	4	4	2	4	0		2	0	0	0	0	0	2	0	0
		Female	3	3	3	3	0		0	3	0	0	0	0	0	0	0
Diplocalyptis congruentana	Urabu, Yonaguni-Is. Japan	Male	3	2	1	0	2		0	0	0	1	0	0	1	1	0
Grapholitini sp.	Jouetsu, Japan	Male	1	1	1	0	1		0	0	0	1	0	0	0	0	0
Homona coffearia	Pagilaran, Indonesia	Female	1	1	0	0	1		0	0	0	0	0	0	1	0	0
	Bao Loc, Vietnam	Male	4	4	0	0	4		0	0	0	0	0	0	4	0	0
		Female	6	6	0	0	6		0	0	0	0	0	0	6	0	0
Homona eductana	Can Tho, Vietnam	Male	29	29	0	0	29		0	0	0	0	0	0	29	0	0
		Female	1	1	0	0	1		0	0	0	0	0	0	1	0	0
Homona issiki	Jouetsu, Japan	Male	1	1	0	0	1		0	0	0	0	0	0	1	0	0
Homona sp.	Bao Loc, Vietnam	Male	1	1	0	0	1		0	0	0	0	0	0	1	0	0
Homona spargotis	Pagilaran, Indonesia	Male	20	17	14	2	10		0	0	0	9	5	2	1	3	0
		Female	4	4	4	1	4		1	0	0	3	0	0	0	0	0
Homona magnanima	Taoyuan, Taiwan	Male	12	12	0	0	12		0	0	0	0	0	0	12	0	0
		Female	96	87	0	0	87		0	0	0	0	0	0	87	9	45
	Yakushima, Japan	Male	12	12	12	9	12		9	0	0	3	0	0	0	0	0
		Female	20	20	18	19	19		17	0	2	0	1	0	0	0	0
	Shimada, Japan	Male	199	194	66	23	177		13	1	6	39	13	3	119	5	0
		Female	189	187	137	178	176		124	9	45	2	2	0	5	2	0
	Okukuji, Japan	Male	46	45	5	5	43		1	1	3	2	1	0	37	1	0
		Female	38	38	24	35	33		20	4	10	0	0	1	3	0	0
	Murakami, Japan	Male	46	42	34	10	38		8	1	1	22	3	0	7	4	0
		Female	46	46	43	44	43		40	1	3	0	2	0	0	0	0
	Toyama, Japan	Male	35	32	5	1	32		0	0	1	5	0	0	26	3	0
		Female	38	36	26	22	29		11	2	5	12	1	4	1	2	0
	Tanegashima, Japan	Male	7	6	0	2	5		0	0	1	0	0	1	4	1	0
		Female	3	3	3	3	3		3	0	0	0	0	0	0	0	0
	Sayama, Japan	Male	35	35	29	8	21		5	1	1	11	12	1	4	0	0
		Female	50	49	38	47	35		29	7	6	0	2	5	0	1	0
	Amami, Japan	Male	13	13	0	1	13		0	0	1	0	0	0	12	0	0
	Fuchu, Japan	Male	12	12	5	1	12		0	0	1	5	0	0	6	0	0
	Setagaya, Japan	Male	7	7	4	2	6		0	1	1	3	0	0	2	0	0
	Takao, Japan	Male	12	12	11	6	12		6	0	0	5	0	0	1	0	0
	Chiran, Japan	Female	2	2	2	2	2		2	0	0	0	0	0	0	0	0
	Makurazaki, Japan	Female	16	16	13	16	8		7	6	1	0	0	2	0	0	0
	Mimata, Japan	Female	38	38	29	38	34		27	2	7	0	0	2	0	0	0
	Mizobe, Japan	Female	14	14	14	13	5		5	8	0	0	1	0	0	0	0
	Nago, Okinawa, Japan	Female	5	5	5	5	5		5	0	0	0	0	0	0	0	0
Isodemis serpentinana	Pagilaran, Indonesia	Male	13	13	13	13	0		0	13	0	0	0	0	0	0	0
		Female	7	7	7	7	0		0	7	0	0	0	0	0	0	0
Isotenes inae	Pagilaran, Indonesia	Male	1	1	1	1	1		1	0	0	0	0	0	0	0	0
Isotenes miserana	Pagilaran, Indonesia	Male	1	1	1	1	1		1	0	0	0	0	0	0	0	0
Isotenes sp.	Pagilaran, Indonesia	Male	1	1	0	1	1		0	0	1	0	0	0	0	0	0
Lobesia transtrifera	Mt. Takao, Japan	Male	1	1	1	1	1		1	0	0	0	0	0	0	0	0
Loboschiza vulnerata	Pagilaran, Indonesia	Female	1	1	1	1	1		1	0	0	0	0	0	0	0	0
Lumaria probolias	Pagilaran, Indonesia	Male	4	3	2	3	3		2	0	1	0	0	0	0	1	0
Meridemis furtiva	Pagilaran, Indonesia	Male	3	3	2	2	2		1	1	0	0	0	0	1	0	0
Neocalyptis affinisana	Miyako-Is., Japan	Male	1	1	1	0	1		0	0	0	1	0	0	0	0	0
	Ishigaki-Is., Japan	Male	1	1	0	0	1		0	0	0	0	0	0	1	0	0
	Nago, Japan	Male	1	1	0	1	1		0	0	1	0	0	0	0	0	0
	Pagilaran, Indonesia	Male	2	2	2	2	1		1	1	0	0	0	0	0	0	0
Pandemis chlorograpta	Kashiwazaki, Japan	Male	6	6	6	6	6		6	0	0	0	0	0	0	0	0
		Female	7	7	7	7	7		7	0	0	0	0	0	0	0	0
Pandemis cinnamomeana	Chichibu, Japan	Male	8	6	6	0	4		0	0	0	5	1	0	0	2	0
		Female	7	7	7	1	7		1	0	0	6	0	0	0	0	0
	Jouetsu, Japan	Male	8	8	8	0	8		0	0	0	8	0	0	0	0	0
		Female	5	5	5	1	5		4	0	0	1	0	0	0	0	0
Pandemis heparana	Mt. Sazikiyama, Japan	Male	2	2	2	0	2		0	0	0	2	0	0	0	0	0
Pandemis sp.	Pagilaran, Indonesia	Male	9	5	5	5	2		2	3	0	0	0	0	0	4	0
Periacma delegata	Mt. Takao, Japan	Female	1	0	0	0	0		0	0	0	0	0	0	0	1	0
Phaecasiophora obtundana	Kashiwazaki, Japan	Female	3	3	3	0	1		1	0	0	0	2	0	0	0	0
Ptycholoma imitator	Mitsumine, Japan	Female	3	3	3	2	3		2	0	0	1	0	0	0	0	0
Rhomboceros sp.	Pagilaran, Indonesia	Female	3	3	3	3	2		2	1	0	0	0	0	0	0	0
Ulodemis trigrapha	Bao Loc, Vietnam	Female	1	1	1	0	1		0	0	0	1	0	0	0	0	0
* A: wHm-a; B: wHm-b; C: wHm-c; NI: not infected
